# Supplementary material for: Melatonin Ameliorates Organellar Calcium Homeostasis, Improving Endoplasmic Reticulum Stress-Mediated Apoptosis in the Vastus Lateralis Muscle of Both Sexes of Obese Diabetic Rats
Source: Antioxidants (Basel). 2024 Dec 26;14(1):16. doi: 10.3390/antiox14010016 (PMC11762543; doi:10.3390/antiox14010016)
Supplement: Supplementary file 1 [file antioxidants-14-00016-s001.zip]

Archive with 1 entries (1 files):
- antioxidants-3324869-supplementary.pdf
